# Supplementary material for: Phellodendron amurense Leaf Extract Inhibits Rhabdovirus Infection by Targeting Early Stages of Viral Entry
Source: Pathogens. 2026 May 1;15(5):491. doi: 10.3390/pathogens15050491 (PMC13210346; doi:10.3390/pathogens15050491)
Supplement: Supplementary file 1 [file pathogens-15-00491-s001.zip]

Archive with 1 entries (1 files):
- pathogens-4257986-supplementary.pptx
